# Supplementary material for: Treatment Reducing Endothelial Activation Protects against Experimental Cerebral Malaria
Source: Pathogens. 2022 Jun 2;11(6):643. doi: 10.3390/pathogens11060643 (PMC9229727; doi:10.3390/pathogens11060643)
Supplement: Supplementary file 1 [file pathogens-11-00643-s001.zip]

Archive with 1 entries (1 files):
- pathogens-1737443-supplementary.pdf
